# Supplementary material for: A Brassica napus Reductase Gene Dissected by Associative Transcriptomics Enhances Plant Adaption to Freezing Stress
Source: Front Plant Sci. 2020 Jun 26;11:971. doi: 10.3389/fpls.2020.00971 (PMC7333310; doi:10.3389/fpls.2020.00971)
Supplement: Supplementary file 1 [file Table_1.xlsx]

## Sheet: 1
Supplementary Table S1. Information of 123 accessions used in the association study
Accessions number	name	type	Sowing date	Bolting date	First flowering date	Days from sowing to first flowering	An (μmol·CO2 ·m-2s-1)	Gsw (mol·H2O·m-2s-1)	Ci (μmol·CO2·mol-1)	E (mmol·H2O·m-2s-1)	Photosynthesis efficiency	Haplotype
BnASSYST-002	Remy	Modern winter OSR	2015-09-29	2016-03-01	2016-03-19	170	20.3653	0.44936	315.47	2.37706	moderate	Other
BnASSYST-005	Pirola	Modern winter OSR	2015-09-29	2016-03-01	2016-03-20	171	17.7119	0.327085	301.011	1.47086	moderate	Haplotype I
BnASSYST-007	Milena	Modern winter OSR	2015-09-29	2016-02-28	2016-03-20	171	20.6957	0.404996	321.644	2.43315	moderate	Haplotype II
BnASSYST-008	Allure	Modern winter OSR	2015-09-29	2016-02-21	2016-03-14	165	20.8017	0.419269	299.881	1.94948	moderate	Haplotype II
BnASSYST-009	Agalon	Modern winter OSR	2015-09-29	2016-03-03	2016-04-01	182	17.9635	0.341574	302.334	1.49491	moderate	Haplotype I
BnASSYST-011	Picasso	Modern winter OSR	2015-09-29	2016-02-26	2016-03-22	173	19.8929	0.70068	362.911	2.36723	moderate	Other
BnASSYST-014	Rodeo	Modern winter OSR	2015-09-29	2016-02-28	2016-03-20	171	23.6618	0.567722	329.374	3.46766	high	Haplotype II
BnASSYST-016	Boston	Modern winter OSR	2015-09-29	2016-02-28	2016-03-20	171	18.8404	0.669512	328.376	2.58145	moderate	Haplotype II
BnASSYST-018	Montego	Modern winter OSR	2015-09-29	2016-02-20	2016-03-14	165	18.6525	0.346977	296.628	1.8498	moderate	Other
BnASSYST-020	Pacific	Modern winter OSR	2015-09-29	2016-02-22	2016-03-15	166	19.2567	0.900007	362.972	2.8978	moderate	Other
BnASSYST-021	Savannah	Modern winter OSR	2015-09-29	2016-02-16	2016-03-15	166	18.5103	0.40445	314.806	1.71756	moderate	Haplotype II
BnASSYST-022	Missouri	Modern winter OSR	2015-09-29	2016-02-27	2016-03-29	180	21.458	0.302265	293.465	2.68307	moderate	Haplotype II
BnASSYST-024	Ladoga	Modern winter OSR	2015-09-29	2016-02-17	2016-03-19	170	16.9349	0.326575	324.532	2.03936	moderate	Haplotype II
BnASSYST-026	Cooper	Modern winter OSR	2015-09-29	2016-02-26	2016-03-16	167	22.3461	0.486124	326.666	3.46685	high	Other
BnASSYST-027	Licapo	Modern winter OSR	2015-09-29	2016-03-06	2016-03-25	176	17.2008	0.336335	315.275	1.3423	moderate	Other
BnASSYST-028	Capitol	Modern winter OSR	2015-09-29	2016-02-26	2016-03-24	175	15.884	0.286305	299.48	1.29796	low	Haplotype II
BnASSYST-029	Idol	Modern winter OSR	2015-09-29	2016-02-23	2016-03-15	166	22.6586	0.514104	325.909	2.48591	high	Haplotype II
BnASSYST-030	Vivol	Modern winter OSR	2015-09-29	2016-02-18	2016-03-20	171	18.6656	0.382681	322.947	2.28598	moderate	Haplotype II
BnASSYST-033	Lisabeth	Modern winter OSR	2015-09-29	2016-02-21	2016-03-23	174	18.1576	0.38908	329.835	1.98205	moderate	Haplotype II
BnASSYST-036	Lisek	Modern winter OSR	2015-09-29	2016-01-28	2016-03-19	170	19.7837	0.375749	318.217	2.20037	moderate	Other
BnASSYST-044	Laser	Modern winter OSR	2015-09-29	2016-02-29	2016-03-25	176	18.8737	0.354397	297.206	1.89982	moderate	Haplotype II
BnASSYST-045	Fortis	Modern winter OSR	2015-09-29	2016-02-24	2016-03-19	170	17.9561	0.258734	281.469	1.67981	moderate	Haplotype II
BnASSYST-047	Roxet	Modern winter OSR	2015-09-29	2016-02-17	2016-03-12	163	18.4746	0.346246	301.378	1.54955	moderate	Haplotype II
BnASSYST-048	NK Bravour	Modern winter OSR	2015-09-29	2016-02-10	2016-03-05	156	14.4392	0.383355	327.74	1.4978	moderate	Haplotype II
BnASSYST-049	NK Fair	Modern winter OSR	2015-09-29	2016-02-25	2016-03-21	172	19.4281	0.44319	335.172	2.2002	moderate	Haplotype II
BnASSYST-050	Aviso	Modern winter OSR	2015-09-29	2016-02-24	2016-03-16	167	19.0443	1.3307	383.277	3.40335	moderate	Other
BnASSYST-054	Tenor	Modern winter OSR	2015-09-29	2016-02-16	2016-03-10	161	21.9858	0.519026	315.223	2.4938	high	Haplotype II
BnASSYST-056	Musette	Modern winter OSR	2015-09-29	2016-02-23	2016-03-18	169	21.2096	0.378424	290.365	1.81379	moderate	Haplotype II
BnASSYST-058	Falstaff	Modern winter OSR	2015-09-29	2016-02-26	2016-03-24	175	18.4268	0.419866	312.831	1.77218	moderate	Haplotype II
BnASSYST-059	SW Sinatra	Modern winter OSR	2015-09-29	2016-02-25	2016-03-19	170	20.0365	2.18778	318.126	2.27733	moderate	Other
BnASSYST-060	Viking	Modern winter OSR	2015-09-29	2016-02-23	2016-03-15	166	20.8983	0.446689	325.416	3.41553	high	Haplotype I
BnASSYST-065	Rasmus	Modern winter OSR	2015-09-29	2016-02-18	2016-03-17	168	19.2584	0.412114	337.387	2.43277	moderate	Haplotype II
BnASSYST-066	Gefion	Modern winter OSR	2015-09-29	2016-02-14	2016-03-17	168	12.8702	0.212283	299.098	1.07015	low	Haplotype II
BnASSYST-067	Nugget	Modern winter OSR	2015-09-29	2016-03-01	2016-03-18	169	22.2903	0.74058	337.266	2.90234	high	Haplotype II
BnASSYST-068	Zephir	Modern winter OSR	2015-09-29	2016-02-06	2016-03-01	152	20.3657	0.525422	340.889	2.26756	moderate	Other
BnASSYST-069	SLM 0413	Modern winter OSR	2015-09-29	2016-02-22	2016-03-13	164	16.9594	0.333651	305.175	1.49787	moderate	Haplotype II
BnASSYST-072	Beluga	Modern winter OSR	2015-09-29	2016-02-19	2016-03-12	163	21.3607	0.716498	316.339	2.3262	moderate	Haplotype II
BnASSYST-074	Ascona	Modern winter OSR	2015-09-29	2016-03-04	2016-03-23	174	16.8815	0.331771	305.333	1.55668	moderate	Other
BnASSYST-075	Campari	Modern winter OSR	2015-09-29	2016-03-06	2016-03-25	176	21.5285	0.557462	310.266	2.1177	moderate	Other
BnASSYST-077	Duell	Modern winter OSR	2015-09-29	2016-02-23	2016-03-13	164	22.5487	0.500325	329.326	3.01805	high	Other
BnASSYST-078	Express 617	Modern winter OSR	2015-09-29	2016-02-21	2016-03-16	167	17.0159	0.366648	312.511	2.04572	moderate	Haplotype II
BnASSYST-080	Orlando	Modern winter OSR	2015-09-29	2016-03-01	2016-03-19	170	17.7789	0.307288	347.335	2.15249	moderate	Haplotype II
BnASSYST-081	Pollen	Modern winter OSR	2015-09-29	2016-02-24	2016-03-19	170	21.1256	0.355335	308.991	2.34229	moderate	Haplotype II
BnASSYST-082	Prince	Modern winter OSR	2015-09-29	2016-02-17	2016-03-15	166	15.6048	0.301155	309.526	1.35809	moderate	Haplotype II
BnASSYST-084	NK Nemax	Modern winter OSR	2015-09-29	2016-03-05	2016-03-27	178	19.3351	0.380257	304.029	1.66001	moderate	Haplotype II
BnASSYST-085	NK Passion	Modern winter OSR	2015-09-29	2016-02-20	2016-03-12	163	22.0487	0.538255	316.773	2.14018	moderate	Haplotype II
BnASSYST-091	BIENVENU DH4	Winter OSR	2015-09-29	2016-03-03	2016-03-25	176	16.2313	0.285916	296.893	1.42598	low	Haplotype II
BnASSYST-102	Lesira	Winter OSR	2015-09-29	2016-03-01	2016-03-23	174	18.4068	0.276385	303.497	2.22001	moderate	Haplotype II
BnASSYST-109	Norin	Winter OSR	2015-09-29	2016-02-29	2016-03-23	174	18.098	0.30873	289.708	1.44354	moderate	Other
BnASSYST-110	OLIMPIADE	Winter OSR	2015-09-29	2016-02-17	2016-03-07	158	19.6538	0.259399	278.559	2.25246	moderate	Haplotype I
BnASSYST-112	Mansholt	Winter OSR	2015-09-29	2016-02-29	2016-03-22	173	17.6185	0.341462	303.012	1.53655	moderate	Other
BnASSYST-115	Akela	Winter OSR	2015-09-29	2016-02-28	2016-03-20	171	19.1036	0.312312	300.804	2.07342	moderate	Haplotype II
BnASSYST-116	Erox	Winter OSR	2015-09-29	2016-03-05	2016-03-22	173	20.3494	0.792376	365.12	3.31193	high	Haplotype II
BnASSYST-117	Maplus	Winter OSR	2015-09-29	2016-02-20	2016-03-15	166	19.5124	0.737383	361.861	2.33418	moderate	Haplotype II
BnASSYST-118	Askari	Winter OSR	2015-09-29	2016-02-28	2016-03-22	173	15.3344	0.171751	245.212	0.964699	low	Haplotype II
BnASSYST-119	Lirabon	Winter OSR	2015-09-29	2016-03-02	2016-03-21	172	16.8474	0.368407	320.08	2.23996	moderate	Other
BnASSYST-122	Cobra	Modern winter OSR	2015-09-29	2016-03-02	2016-03-19	170	16.0432	0.273299	291.945	1.30519	low	Haplotype I
BnASSYST-124	Mohican	Winter OSR	2015-09-29	2016-03-01	2016-03-22	173	16.7175	0.315074	301.034	1.32381	low	Haplotype I
BnASSYST-125	Flip	Winter OSR	2015-09-29	2016-03-02	2016-03-21	172	18.4367	0.324383	294.381	1.48465	moderate	Haplotype II
BnASSYST-127	Phil	Winter OSR	2015-09-29	2016-03-01	2016-03-22	173	18.4028	0.34674	323.189	2.27337	moderate	Other
BnASSYST-128	Leopard	Winter OSR	2015-09-29	2016-02-27	2016-03-15	166	17.9475	0.385965	310.526	1.68414	moderate	Other
BnASSYST-129	RESYN-H048	Winter OSR	2015-09-29	2016-03-02	2016-03-19	170	21.0024	0.819593	321.755	2.27522	moderate	Haplotype II
BnASSYST-130	Resyn-G_ S4	Winter OSR	2015-09-29	2016-03-04	2016-03-24	175	16.841	0.298049	298.449	1.41625	low	Haplotype II
BnASSYST-131	Resyn-G_ H226	Winter OSR	2015-09-29	2016-02-28	2016-03-19	170	17.851	0.3459	302.775	1.56784	moderate	Other
BnASSYST-133	Baltia	Winter OSR	2015-09-29	2016-03-01	2016-03-22	173	20.8592	2.53375	337.964	2.60333	high	Haplotype II
BnASSYST-135	Brink	Winter OSR	2015-09-29	2016-02-29	2016-03-19	170	19.7086	1.77684	371.329	2.81076	high	Haplotype II
BnASSYST-136	Ceres	Winter OSR	2015-09-29	2016-02-27	2016-03-21	172	17.3168	0.395805	311.443	1.51918	moderate	Other
BnASSYST-137	Coriander	Winter OSR	2015-09-29	2016-02-23	2016-03-19	170	15.9509	0.242555	281.6	1.24176	low	Haplotype II
BnASSYST-139	Dippes	Winter OSR	2015-09-29	2016-03-04	2016-03-23	174	20.1942	0.44455	315.277	3.30812	high	Other
BnASSYST-140	Doral	Winter OSR	2015-09-29	2016-02-22	2016-03-19	170	20.5394	0.337074	305.851	2.1342	moderate	Haplotype II
BnASSYST-144	G™lzower Älquell	Winter OSR	2015-09-29	2016-03-03	2016-03-20	171	20.9158	0.417645	323.758	3.04823	moderate	Other
BnASSYST-147	Jantar	Winter OSR	2015-09-29	2016-03-02	2016-03-25	176	17.7682	0.447125	323.57	2.16815	moderate	Haplotype II
BnASSYST-148	Jupiter	Winter OSR	2015-09-29	2016-03-02	2016-03-20	171	15.9014	0.272756	298.975	1.28242	low	Haplotype II
BnASSYST-149	Krapphauser	Winter OSR	2015-09-29	2016-02-24	2016-03-17	168	19.0786	0.29252	289.254	2.4258	moderate	Haplotype II
BnASSYST-150	Kromerska	Winter OSR	2015-09-29	2016-02-28	2016-03-17	168	20.1055	0.474535	335.298	2.18544	moderate	Haplotype I
BnASSYST-151	Librador	Winter OSR	2015-09-29	2016-02-23	2016-03-26	177	16.6559	0.35957	335.453	2.09827	moderate	Haplotype II
BnASSYST-152	Libritta	Winter OSR	2015-09-29	2016-03-01	2016-03-23	174	16.344	0.203735	261.093	1.06395	low	Haplotype II
BnASSYST-154	Liporta	Winter OSR	2015-09-29	2016-02-22	2016-03-11	162	20.0068	0.40335	329.481	2.12658	moderate	Other
BnASSYST-160	Matador	Winter OSR	2015-09-29	2016-03-03	2016-03-24	175	17.0783	0.314295	300.732	1.50231	low	Haplotype II
BnASSYST-164	Nemertschanskij 1	Winter OSR	2015-09-29	2016-02-27	2016-03-24	175	19.5717	0.486749	341.65	2.18207	moderate	Haplotype II
BnASSYST-169	Sarepta	Winter OSR	2015-09-29	2016-03-08	2016-03-29	180	18.4461	0.341949	318.439	2.13219	moderate	Haplotype I
BnASSYST-171	Skziverskij	Winter OSR	2015-09-29	2016-03-02	2016-03-16	167	14.4879	0.219814	254.685	0.969367	low	Haplotype II
BnASSYST-176	Trebicska	Winter OSR	2015-09-29	2016-02-24	2016-03-22	173	18.682	0.556367	355.025	2.20125	moderate	Haplotype I
BnASSYST-183	K26-96	Winter OSR	2015-09-29	2016-02-27	2016-03-19	170	19.7374	0.351844	289.206	1.87776	moderate	Haplotype II
BnASSYST-186	MOANA, MOANA RAPE	Winter fodder	2015-09-29	2016-03-01	2016-03-19	170	22.9763	0.511803	306.16	2.18785	moderate	Haplotype II
BnASSYST-189	FORA	Winter fodder	2015-09-29	2016-03-07	2016-03-30	181	15.8328	0.207348	270.103	1.0974	low	Other
BnASSYST-191	Binera	Winter fodder	2015-09-29	2016-02-24	2016-03-16	167	18.5445	0.318982	286.378	2.62609	moderate	Haplotype II
BnASSYST-206	BRAUNER	"Exotics": Siberian kale	2015-09-29	2016-02-29	2016-03-24	175	20.7396	0.569793	347.503	2.97834	high	Other
BnASSYST-213	ABUKUMA NATANE	"Exotics": Winter OSR	2015-09-29	2016-03-10	2016-03-27	178	19.6337	0.373582	325.212	2.45677	moderate	Haplotype II
BnASSYST-218	GROENE GRONINGER SNIJMOES	"Exotics": unspecified	2015-09-29	2016-03-08	2016-03-24	175	17.2116	0.283125	288.673	1.14452	low	Haplotype II
BnASSYST-219	GRæNER SCHNITTKOHL	"Exotics": Siberian kale	2015-09-29	2016-03-10	2016-03-29	180	22.622	0.484547	316.8	3.22168	high	Haplotype I
BnASSYST-241	YUDAL	Spring OSR	2015-09-29	2016-02-22	2016-03-11	162	20.0331	0.409362	298.697	2.89366	moderate	Haplotype I
BnASSYST-250	INDUSTRY	Spring OSR	2015-09-29	2016-02-21	2016-03-06	157	22.4722	0.354996	286.815	3.10568	moderate	Haplotype II
BnASSYST-253	NIKLAS	Spring OSR	2015-09-29	2016-02-12	2016-03-04	155	21.3899	0.451861	307.454	2.94182	high	Haplotype I
BnASSYST-262	DUX	Spring OSR	2015-09-29	2016-02-05	2016-03-05	156	23.6289	0.410162	299.322	3.30437	moderate	Other
BnASSYST-279	Nugget	Spring OSR	2015-09-29	2016-02-12	2016-03-03	154	21.6639	0.433441	296.484	2.8616	moderate	Haplotype I
BnASSYST-280	Olga	Spring OSR	2015-09-29	2016-02-11	2016-03-05	156	19.4665	0.249933	270.984	2.4909	moderate	Haplotype I
BnASSYST-283	Topas	Spring OSR	2015-09-29	2016-02-25	2016-03-16	167	21.052	0.472483	312.706	2.94797	high	Other
BnASSYST-286	Fido	Spring OSR	2015-09-29	2016-02-21	2016-03-14	165	13.7193	0.155409	264.794	1.75845	low	Haplotype I
BnASSYST-302	Mozart	Spring OSR	2015-09-29	2016-02-08	2016-03-05	156	18.4445	0.291008	286.201	2.18576	moderate	Haplotype I
BnASSYST-306	Sophia	Spring OSR	2015-09-29	2016-02-21	2016-03-13	164	18.9748	0.391715	308.439	2.81804	moderate	Haplotype I
BnASSYST-318	Callypso	Spring OSR	2015-09-29	2016-02-14	2016-03-07	158	22.9573	0.504631	321.525	3.6561	high	Haplotype I
BnASSYST-323	Daichousen (mizuyasu)	Spring OSR	2015-09-29	2016-02-17	2016-03-04	155	16.0781	0.217933	278.626	1.03889	low	Haplotype I
BnASSYST-338	Kajsa	Spring OSR	2015-09-29	2016-03-07	2016-03-22	173	21.9264	0.557441	318.359	3.23823	high	Haplotype I
BnASSYST-339	Korall	Spring OSR	2015-09-29	2016-02-18	2016-03-06	157	21.1643	0.531864	317.234	2.51867	high	Haplotype I
BnASSYST-345	Lirasol	Spring OSR	2015-09-29	2016-02-18	2016-03-07	158	22.2763	0.501985	306.988	2.91863	high	Haplotype II
BnASSYST-347	Lirawell	Spring OSR	2015-09-29	2016-02-25	2016-03-16	167	19.3575	0.274212	280.196	2.73604	moderate	Other
BnASSYST-349	Loras	Spring OSR	2015-09-29	2016-02-21	2016-03-05	156	17.6357	0.208581	266.221	2.18418	moderate	Haplotype I
BnASSYST-351	Maris Haplona	Spring OSR	2015-09-29	2016-02-17	2016-03-04	155	20.9744	0.342023	290.02	2.50481	moderate	Haplotype I
BnASSYST-359	Odin	Spring OSR	2015-09-29	2016-02-24	2016-03-15	166	19.8408	0.585605	326.959	2.4641	high	Haplotype I
BnASSYST-362	Optima	Spring OSR	2015-09-29	2016-02-06	2016-03-01	152	21.7621	0.338902	266.294	2.18598	moderate	Haplotype I
BnASSYST-367	Pobeda	Spring OSR	2015-09-29	2016-02-07	2016-03-05	156	19.9539	0.325694	285.877	2.48851	moderate	Haplotype I
BnASSYST-369	Pura	Spring OSR	2015-09-29	2016-02-19	2016-03-05	156	16.7903	0.20401	269.723	2.33035	moderate	Haplotype II
BnASSYST-372	Rsio	Spring OSR	2015-09-29	2016-02-12	2016-03-08	159	17.3291	0.264597	286.698	2.30885	moderate	Haplotype I
BnASSYST-378	Sv706118	Spring OSR	2015-09-29	2016-02-17	2016-03-05	156	21.4634	0.449829	310.075	2.96918	high	Haplotype I
BnASSYST-381	Tanka	Spring OSR	2015-09-29	2016-02-13	2016-03-05	156	19.9628	0.28433	282.022	2.58746	moderate	Haplotype II
BnASSYST-382	Toro	Spring OSR	2015-09-29	2016-03-03	2016-03-21	172	20.7718	0.515147	317.416	3.21248	high	Haplotype I
BnASSYST-388	Vega	Spring OSR	2015-09-29	2016-02-20	2016-03-15	166	20.9426	0.371256	289.731	2.6282	moderate	Other
BnASSYST-393	Wesroona	Spring OSR	2015-09-29	2016-02-13	2016-03-03	154	18.1113	0.301445	289.044	1.94544	moderate	Other
BnASSYST-394	Willi	Spring OSR	2015-09-29	2016-02-17	2016-03-08	159	21.2366	0.356086	287.469	2.6566	moderate	Haplotype I
BnASSYST-397	Ww1289	Spring OSR	2015-09-29	2016-02-12	2016-03-05	156	22.3042	0.567424	322.912	3.74783	high	Other
BnASSYST-398	Zachodni	Spring OSR	2015-09-29	2016-02-19	2016-03-07	158	21.4276	0.555797	315.403	3.32876	high	Haplotype I
BnASSYST-399	Zairai Chousenshu	Spring OSR	2015-09-29	2016-03-05	2016-03-24	175	19.2852	0.372199	302.553	2.58268	moderate	Other
Abbreviation: Net photosynthesis rate, An; Stomatal conductance to water vapour, Gsw; Internal CO2 concentration, Ci; Transpiration rate, E.
The 123 rapeseed accessions were available from the John Innes Centre, Norwich, UK (Havlickova et al., 2018).
