# Supplementary material for: A Brassica napus Reductase Gene Dissected by Associative Transcriptomics Enhances Plant Adaption to Freezing Stress
Source: Front Plant Sci. 2020 Jun 26;11:971. doi: 10.3389/fpls.2020.00971 (PMC7333310; doi:10.3389/fpls.2020.00971)
Supplement: Supplementary file 3 [file Table_3.xlsx]

## Sheet: 3
Supplementary Table S3. Primers used in the present study.
Purpose	Primer name	Sequence
To generate the vector over-expressing BnTR1	BnTr1-KpnI	ataGGTACCATGGATAAGAGATGGAGTCTTCAA
	BnTr1-BamHI	ataGGATCCTCAAGCGTGTGGTTGGTATG
To determine the expression leve of BnTR1 in transgenic Arabidopsis plants	Actin-rtF	TTGGAACGATACAGAGAAGATTAGCA
	Actin-rtR	TTGGACCATTTCTCGATTTGTG
	BnTr1-F	TTCTTGTCCTCTGTTGCAGGG
	BnTr1-R	AAGATAAGGTAGGGCCAGCG
To determine the effects of BnTR1 on photosynthetic-related genes in transgenic Arabidopsisplants under LT stress conditions; To determine the effects of alkaloid on photosynthetic-related genes in Arabidopsis plants under LT stress conditions;	CAB1-F	ACGGATCTGACCGTGTCAAGTA
	CAB1-R	TCTAGTTCACGGTTCCTTGCG
	CAB2-F	CAAACTTGACTCCGTTCCTGG
	CAB2-R	CAAACTTGACTCCGTTCCTGG
	CAB3-F	CACTCAAGTTATCTTGATGGGAGC
	CAB3-R	TGAGCTCCTTCACCTTCAACTC
	CAB4-F	GAAGTGTGAACCAAGACCCTATC
	CAB4-R	CAACCTCCCGTTTGCTAGCT
	RAC-F	ATCAGTTCCCTGGTCAATCTATC
	RAC-R	GATCTTCTCAACTCCAAGGCTC
	SBPASE-F	ACTTCAAACAACAGCCTCAACT
	SBPASE-R	AGAAATACACACTGCGATACACC
To determine the effects of BnTR1 on cold responsive genes in transgenic Arabidopsis plants under LT stress conditions; To determine the effects of alkaloid on cold responsive genes in Arabidopsis plants under LT stress conditions;	CBF1-F	GCATGTCTCAACTTCGCTGA
	CBF1-R	ATCGTCTCCTCCATGTCCAG
	CBF2-F	TGACGTGTCCTTATGGAGCTA
	CBF2-R	CTGCACTCAAAAACATTTGCA
	CBF3-F	GATGACGACGTATCGTTATGGA
	CBF3-R	TACACTCGTTTCTCAGTTTTACAAAC
	COR15-F	TTTCGTGACGGATAAGA
	COR15-R	TTCCTCAGTCGCAGTTT
	RD29A-F	GTTACTGATCCCACCAAAGAAGA
	RD29A-R	GGAGACTCATCAGTCACTTCCA
To determine the expression leve of candidate genes in rapeseed with or withour low-temperature stress	BnaA01g27880D-F	GGAAAGGGAGGACTAACTGCG
	BnaA01g27880D-R	CGTGTTTGTTCAAGAAGCGGA
	BnaA02g15140D-F	CCAAAAGACCCTTCCACTATCA
	BnaA02g15140D-R	AACATAGAGCCTTAAGCCTGAGTAG
	BnaA02g19240D-F	CATCATCAACACAATAGCGGAG
	BnaA02g19240D-R	TAGAGATGATTACAGATGGCTTTTG
	BnaA02g31000D-F	GAGTGACCACATCGGAGATTAGC
	BnaA02g31000D-R	AGATGCTCCAAACTCGCAACTC
	BnaA02g35530D-F	GTTGAGCAACTTTGGAATCTGTT
	BnaA02g35530D-R	CATAAAAAGGATTTGTTACGTGTAA
	BnaA03g11110D-F	GTCTCTGACCGTGTTGTGGACT
	BnaA03g11110D-R	CCCAGCTTCAACATCCTGTG
	BnaA03g37010D-F	ACGAGGCTAAGATGGATAACAAAT
	BnaA03g37010D-R	TTTCCAACGGAGCCTAACT
	BnaA04g17990D-F	CGAGCCGAAGACGAATACAA
	BnaA04g17990D-R	CACAGTTCTTGTCTCTCTTCTCTGAC
	BnaA05g08520D-F	GGCGGAATGTGATGAACTGG
	BnaA05g08520D-R	TCTCTGGTTCTTGGTCGTCCTT
	BnaA06g02010D-F	ATGATAATGCCCGAGAGAAGCC
	BnaA06g02010D-R	GCACTGAGGTCAACTTTACGCC
	BnaA07g03150D-F	GGACACGACGGAAGAGCAGA
	BnaA07g03150D-R	CCTATCAGCAAAAGAAGGGAACT
	BnaA09g21470D-F	GACGGAAGGACCAAAGACGC
	BnaA09g21470D-R	CATCGCTCATCATCTGTTCCA
	BnaA10g16320D-F	TTCTATGCCATCAGATTACCGC
	BnaA10g16320D-R	AGGAAGAACAGGAGGTCCGATG
	BnaA10g17770D-F	AAAAGGCTTCAGTTGGGTCG
	BnaA10g17770D-R	CCAAGGACAAATCCGCTGC
	BnaA10g24440D-F	GTGGGATAAATGGGAGTGTG
	BnaA10g24440D-R	AGCAGCGTAGGTTAGCGTTT
	BnaA10g25510D-F	CAGAAGGTTACATTTACTCGGGA
	BnaA10g25510D-R	TCCAATCAGGTGGGAAAGTCT
	BnaC03g61150D-F	TTGGCTCTCAAAGTCAAATCTG
	BnaC03g61150D-R	GGATAAAACATTTAGTTCTTGTACTTCAT
	BnaC04g07660D-F	GGCGTTGCTTCTGGATTGTT
	BnaC04g07660D-R	GAAATCTCCGAGTCTCCCGTT
	BnaC05g09840D-F	ATGCTGCGTCTTCTCTGCCAC
	BnaC05g09840D-R	TGTAAACTTGAGCAGGGAACCA
	BnaC05g17330D-F	CCAGGTCAAGAAAAATGCTAAGG
	BnaC05g17330D-R	TGAAAATGGCGACTTTGTTGA
	BnaC05g48850D-F	GTTGAGATACGCATTGCCCAT
	BnaC05g48850D-R	TTCCCAATCAGTTCGTGACCAT
	BnaC08g29490D-F	GGAAGAAGTATCAGGTCCCAGTC
	BnaC08g29490D-R	ACAGGAGCCGTGTTCAAGTAA
