# Supplementary material for: A Brassica napus Reductase Gene Dissected by Associative Transcriptomics Enhances Plant Adaption to Freezing Stress
Source: Front Plant Sci. 2020 Jun 26;11:971. doi: 10.3389/fpls.2020.00971 (PMC7333310; doi:10.3389/fpls.2020.00971)
Supplement: Supplementary file 4 [file Table_4.xlsx]

## Sheet: 4
Supplementary Table S4. Phenotypic variations of photosynthesis-related traits in 123 rapeseed accessions
Trait	Unit	Mean value	Variation range	variation coefficient	Standard deviation	Broad-sense heritability
An	μmol CO2 m-2s-1	19.21	12.87 -23.66	0.115	2.206	64.78
Gsw	mol H2O m-2s-1	0.45	0.16 -2.53	0.706	0.318	68.91
Ci	μmol CO2 mol-1	309.38	245.21 -383.28	0.078	24.279	49.49
E	mmol H2O m-2s-1	2.23	0.96 -3.75	0.294	0.657	62.16
Abbreviation: Net photosynthesis rate, An; Stomatal conductance to water vapour, Gsw; Internal CO2 concentration, Ci; Transpiration rate, E.
The 123 rapeseed accessions were available from the John Innes Centre, Norwich, UK (Havlickova et al., 2018).
