# Supplementary material for: A Brassica napus Reductase Gene Dissected by Associative Transcriptomics Enhances Plant Adaption to Freezing Stress
Source: Front Plant Sci. 2020 Jun 26;11:971. doi: 10.3389/fpls.2020.00971 (PMC7333310; doi:10.3389/fpls.2020.00971)
Supplement: Supplementary file 5 [file Table_5.xlsx]

## Sheet: 5
Supplementary Table S5. Correlation analysis of photosynthesis-related traits in 123 rapeseed accessions
	An	Gsw	Ci	E
An	1
Gsw	.316**	1
Ci	.311**	.544**	1
E	.785**	.341**	.483**	1
** Refer to level of significance, p<0.01.
Abbreviation: Net photosynthesis rate, An; Stomatal conductance to water vapour, Gsw; Internal CO2 concentration, Ci; Transpiration rate, E.
The 123 rapeseed accessions were available from the John Innes Centre, Norwich, UK (Havlickova et al., 2018).
