# Supplementary material for: A Brassica napus Reductase Gene Dissected by Associative Transcriptomics Enhances Plant Adaption to Freezing Stress
Source: Front Plant Sci. 2020 Jun 26;11:971. doi: 10.3389/fpls.2020.00971 (PMC7333310; doi:10.3389/fpls.2020.00971)
Supplement: Supplementary file 6 [file Table_6.xlsx]

## Sheet: 6
Supplementary Table S6. SNP markers detected by association study on photosynthesis-related traits in rapeseed
Unigene	Chr	Position	Gene ID	Annotation	Traits	Mark	P-value	Allelic effects ( μmol (CO2) mol-1)
Bo1g134940.1	C01	38,948,243-38,952,592	AT3G13750.1	Beta galactosidase 1	Gsw	Bo1g134940.1:1371:A	2.63×10-7	1.71302
	C01	38,948,243-38,952,592	AT3G13750.1	Beta galactosidase 1	Gs	Bo1g134940.1:1380:C	2.63×10-7	0.856511
	C01	38,948,243-38,952,592	AT3G13750.1	Beta galactosidase 1	Gs	Bo1g134940.1:1623:A	2.63×10-7	1.71302
	C01	38,948,243-38,952,592	AT3G13750.1	Beta galactosidase 1	Gs	Bo1g134940.1:1629:A	2.63×10-7	1.71302
Bo1g135050.1	C01	39,047,284-39,050,910	AT3G13670.1	Protein kinase family protein	Gsw	Bo1g135050.1:666:A	2.63×10-7	1.71302
	C01	39,047,284-39,050,910	AT3G13670.1	Protein kinase family protein	Gs	Bo1g135050.1:678:G	2.63×10-7	1.71302
Bo3g055680.1	C03	22,047,179-22,049,937	AT3G02540.3	Rad23 UV excision repair protein family	Gsw	Bo3g055680.1:140:G	8.60×10-10	2.03866
	C03	22,047,179-22,049,937	AT3G02540.3	Rad23 UV excision repair protein family	Gs	Bo3g055680.1:419:A	8.60×10-10	-2.03866
	C03	22,047,179-22,049,937	AT3G02540.3	Rad23 UV excision repair protein family	Gs	Bo3g055680.1:618:G	8.60×10-10	1.01933
	C03	22,047,179-22,049,937	AT3G02540.3	Rad23 UV excision repair protein family	Gs	Bo3g055680.1:648:T	8.60×10-10	2.03866
	C03	22,047,179-22,049,937	AT3G02540.3	Rad23 UV excision repair protein family	Gs	Bo3g055680.1:756:T	8.60×10-10	-1.01933
	C03	22,047,179-22,049,937	AT3G02540.3	Rad23 UV excision repair protein family	Gs	Bo3g055680.1:858:T	8.60×10-10	-1.01933
	C03	22,047,179-22,049,937	AT3G02540.3	Rad23 UV excision repair protein family	Gs	Bo3g055680.1:886:T	8.60×10-10	2.03866
Bo3g055710.1	C03	22,056,282-22,057,100	AT3G02560.2	Ribosomal protein S7e family protein	Gsw	Bo3g055710.1:489:G	8.60×10-10	-1.01933
	C03	22,056,282-22,057,100	AT3G02560.2	Ribosomal protein S7e family protein	Gs	Bo3g055710.1:64:C	4.06×10-8	-0.811544
Bo3g055760.1	C03	22,068,175-22,069,809	AT3G02630.1	Plant stearoyl-acyl-carrier-protein desaturase family protein	Gsw	Bo3g055760.1:1026:T	8.60×10-10	1.01933
	C03	22,068,175-22,069,809	AT3G02630.1	Plant stearoyl-acyl-carrier-protein desaturase family protein	Gs	Bo3g055760.1:1104:A	8.60×10-10	2.03866
	C03	22,068,175-22,069,809	AT3G02630.1	Plant stearoyl-acyl-carrier-protein desaturase family protein	Gs	Bo3g055760.1:825:C	8.60×10-10	1.01933
	C03	22,068,175-22,069,809	AT3G02630.1	Plant stearoyl-acyl-carrier-protein desaturase family protein	Gs	Bo3g055760.1:831:A	8.60×10-10	1.01933
	C03	22,068,175-22,069,809	AT3G02630.1	Plant stearoyl-acyl-carrier-protein desaturase family protein	Gs	Bo3g055760.1:963:T	8.60×10-10	-2.03866
Bo4g078370.1	C04	17,487,746-17,490,493	AT5G42470.1	BRCA1-A complex subunit BRE-like protein	Gsw	Bo4g078370.1:761:A	2.63×10-7	1.71302
	C04	17,487,746-17,490,493	AT5G42470.1	#VALUE!	Gs	Bo4g078370.1:762:A	2.63×10-7	1.71302
Bo4g194730.1	C04	52,490,178-52,492,407	AT2G43910.1	HARMLESS TO OZONE LAYER 1	Gsw	Bo4g194730.1:225:C	8.60×10-10	-2.03866
	C04	52,490,178-52,492,407	AT2G43910.1	HARMLESS TO OZONE LAYER 1	Gs	Bo4g194730.1:256:C	8.60×10-10	1.01933
Bo5g020610.1	C05	7,119,167-7,121,860	AT1G15200.1	Protein-protein interaction regulator family protein	Gsw	Bo5g020610.1:1083:A	2.63×10-7	1.71302
	C05	7,119,167-7,121,860	AT1G15200.1	Protein-protein interaction regulator family protein	Gs	Bo5g020610.1:1098:A	2.63×10-7	1.71302
Bo7g106960.1	C07	41,695,260-41,698,380	AT4G20070.1	Allantoate amidohydrolase	Gsw	Bo7g106960.1:510:T	2.63×10-7	0.856511
	C07	41,695,260-41,698,380	AT4G20070.1	Allantoate amidohydrolase	Gs	Bo7g106960.1:537:A	2.63×10-7	0.856511
Bo7g113790.1	C07	45,034,225-45,036,266	AT4G29590.1	S-adenosyl-L-methionine-dependent methyltransferases superfamily protein	Gsw	Bo7g113790.1:963:T	3.68×10-8	0.550103
	C07	45,034,225-45,036,266	AT4G29590.1	S-adenosyl-L-methionine-dependent methyltransferases superfamily protein	Gs	Bo7g113790.1:990:T	3.68×10-8	0.550103
Bo7g117790.1	C07	47,137,772-47,139,040	AT2G18020.1	Ribosomal protein L2 family	Gsw	Bo7g117790.1:138:T	6.77×10-7	-0.489445
	C07	47,137,772-47,139,040	AT2G18020.1	Ribosomal protein L2 family	Gs	Bo7g117790.1:177:T	3.60×10-6	-0.437166
	C07	47,137,772-47,139,040	AT2G18020.1	Ribosomal protein L2 family	Gs	Bo7g117790.1:279:A	6.77×10-7	0.489445
	C07	47,137,772-47,139,040	AT2G18020.1	Ribosomal protein L2 family	Gs	Bo7g117790.1:309:A	6.77×10-7	0.489445
	C07	47,137,772-47,139,040	AT2G18020.1	Ribosomal protein L2 family	Gs	Bo7g117790.1:360:C	6.77×10-7	0.489445
	C07	47,137,772-47,139,040	AT2G18020.1	Ribosomal protein L2 family	Gs	Bo7g117790.1:442:G	6.77×10-7	-0.489445
	C07	47,137,772-47,139,040	AT2G18020.1	Ribosomal protein L2 family	Gs	Bo7g117790.1:453:G	6.77×10-7	-0.489445
	C07	47,137,772-47,139,040	AT2G18020.1	Ribosomal protein L2 family	Gs	Bo7g117790.1:501:C	6.77×10-7	0.489445
	C07	47,137,772-47,139,040	AT2G18020.1	Ribosomal protein L2 family	Gs	Bo7g117790.1:534:G	6.77×10-7	-0.489445
	C07	47,137,772-47,139,040	AT2G18020.1	Ribosomal protein L2 family	Gs	Bo7g117790.1:555:A	6.77×10-7	0.489445
	C07	47,137,772-47,139,040	AT2G18020.1	Ribosomal protein L2 family	Gs	Bo7g117790.1:762:T	6.77×10-7	-0.489445
	C07	47,137,772-47,139,040	AT2G18020.1	Ribosomal protein L2 family	Gs	Bo7g117790.1:96:C	6.77×10-7	0.489445
Bo8g100720.1	C08	35,048,592-35,054,086	AT5G49160.1	Methyltransferase 1	Gsw	Bo8g100720.1:3324:A	2.63×10-7	1.71302
	C08	35,048,592-35,054,086	AT5G49160.1	Methyltransferase 1	Gs	Bo8g100720.1:3446:G	3.52×10-7	0.999682
Bo9g127360.1	C09	39,795,511-39,797,189	AT5G56860.1	GATA type zinc finger transcription factor family protein	Gsw	Bo9g127360.1:402:G	8.60×10-10	2.03866
	C09	39,795,511-39,797,189	AT5G56860.1	GATA type zinc finger transcription factor family protein	Gs	Bo9g127360.1:635:T	8.60×10-10	-2.03866
Cab007206.1	A10	19,680,979-19,678,344	AT5G03300.1	Adenosine kinase 2	Gsw	Cab007206.1:42:G	1.10×10-6	0.48594
	A10	19,680,979-19,678,344	AT5G03300.1	Adenosine kinase 2	Gs	Cab007206.1:483:C	1.10×10-6	0.48594
	A10	19,680,979-19,678,344	AT5G03300.1	Adenosine kinase 2	Gs	Cab007206.1:531:C	1.10×10-6	0.48594
	A10	19,680,979-19,678,344	AT5G03300.1	Adenosine kinase 2	Gs	Cab007206.1:663:C	1.10×10-6	0.48594
	A10	19,680,979-19,678,344	AT5G03300.1	Adenosine kinase 2	Gs	Cab007206.1:717:T	1.10×10-6	0.48594
	A10	19,680,979-19,678,344	AT5G03300.1	Adenosine kinase 2	Gs	Cab007206.1:931:A	4.88×10-10	0.759929
Cab020885.1	A07	27,040,209-27,037,255	AT1G76670.1	Nucleotide-sugar transporter family protein	Gsw	Cab020885.1:399:G	8.60×10-10	2.03866
	A07	27,040,209-27,037,255	AT1G76670.1	Nucleotide-sugar transporter family protein	Gs	Cab020885.1:612:T	8.60×10-10	2.03866
	A07	27,040,209-27,037,255	AT1G76670.1	Nucleotide-sugar transporter family protein	Gs	Cab020885.1:651:C	8.60×10-10	2.03866
	A07	27,040,209-27,037,255	AT1G76670.1	Nucleotide-sugar transporter family protein	Gs	Cab020885.1:654:T	8.60×10-10	2.03866
Cab020894.1	A07	26,988,460-26,984,518	AT1G76550.1	Phosphofructokinase family protein	Gsw	Cab020894.1:1503:A	8.60×10-10	-2.03866
	A07	26,988,460-26,984,518	AT1G76550.1	Phosphofructokinase family protein	Gs	Cab020894.1:1542:G	8.60×10-10	2.03866
	A07	26,988,460-26,984,518	AT1G76550.1	Phosphofructokinase family protein	Gs	Cab020894.1:1575:T	8.60×10-10	-2.03866
	A07	26,988,460-26,984,518	AT1G76550.1	Phosphofructokinase family protein	Gs	Cab020894.1:1578:G	8.60×10-10	-2.03866
Cab022014.2	A02	31,099,588-31,097,458	AT5G28770.2	BZIP transcription factor family protein	Gsw	Cab022014.2:287:C	9.40×10-7	-1.17465
	A02	31,099,588-31,097,458	AT5G28770.2	BZIP transcription factor family protein	Gs	Cab022014.2:91:A	9.40×10-7	-1.17465
Cab022711.1	A06	1,441,800-1,446,099	AT1G51590.1	Alpha-mannosidase 1	Gsw	Cab022711.1:1188:G	2.63×10-7	1.71302
	A06	1,441,800-1,446,099	AT1G51590.1	Alpha-mannosidase 1	Gs	Cab022711.1:1491:G	3.15×10-7	-0.994429
	A02	2,322,620-2,326,832	AT5G12950.1	Putative glycosyl hydrolase of unknown function (DUF1680)	Gs	Cab036255.1:1963:A	5.64×10-7	0.639941
	A02	2,322,620-2,326,832	AT5G12950.1	#VALUE!	Gs	Cab036255.1:1993:A	5.64×10-7	0.639941
Cab036255.1	A04	21,616,502-21,619,073	AT2G43910.1	HARMLESS TO OZONE LAYER 1	Gsw	Cab045207.1:225:C	8.60×10-10	1.01933
	A04	21,616,502-21,619,073	AT2G43910.1	HARMLESS TO OZONE LAYER 1	Gs	Cab045207.1:256:C	8.60×10-10	1.01933
Cab045429.2	A02	3,541,247-3,537,773	AT5G17530.3	Phosphoglucosamine mutase family protein	Gsw	Cab045429.2:756:A	1.52×10-6	0.473519
	A02	3,541,247-3,537,773	AT5G17530.3	Phosphoglucosamine mutase family protein	Gs	Cab045429.2:801:A	8.33×10-7	0.482985
	A02	3,541,247-3,537,773	AT5G17530.3	Phosphoglucosamine mutase family protein	Gs	Cab045429.2:861:T	1.32×10-6	0.235574
Cab047360.3	A07	2,805,795-2,807,157	AT2G17265.1	Homoserine kinase	Gsw	Cab047360.3:714:A	2.63×10-7	0.856511
	A07	2,805,795-2,807,157	AT2G17265.1	Homoserine kinase	Gs	Cab047360.3:771:C	2.63×10-7	0.856511
	A07	2,805,795-2,807,157	AT2G17265.1	Homoserine kinase	Gs	Cab047360.3:819:T	2.63×10-7	-0.856511
Bo5g084000.1	C05	27,167,138-27,168,599	AT1G35780.1	N-lysine methyltransferase	Gsw	Bo5g084000.1:317:G	4.88×10-10	-1.51986
BnaA01g27880D	A01	27,078,238-27,077,369	AT3G17668.1	DnaJ/Hsp40 cysteine-rich domain superfamily protein	Gsw	BnaA01g27880D:159:G	6.30×10-10	0.918032
Cab038321.1	A09	3,785,138-3,772,971	AT5G60900.1	Receptor-like protein kinase 1	Gsw	Cab038321.1:3534:G	8.60×10-10	-2.03866
Bo2g150410.1	C02	47,517,825-47,521,328	AT5G48960.1	HAD-superfamily hydrolase, subfamily IG, 5'-nucleotidase	Gsw	Bo2g150410.1:787:C	8.60×10-10	-2.03866
Cab011968.1	A02	12,171,421-12,170,511	AT1G70760.1	Inorganic carbon transport protein-related	Gsw	Cab011968.1:53:C	8.60×10-10	2.03866
Bo1g002460.1	C01	205,351-206,116	AT4G39260.1	Glycine-rich protein with RNA binding domain at the N-terminus	Gsw	Bo1g002460.1:86:A	8.60×10-10	1.01933
Bo1g048220.1	C01	13,818,224-13,820,997	AT4G27340.1	Met-10+ like family protein	Gsw	Bo1g048220.1:1503:T	8.60×10-10	2.03866
Bo2g061210.1	C02	17,871,548-17,875,407	AT1G68790.1	Little nuclei3	Gsw	Bo2g061210.1:1831:C	8.60×10-10	1.01933
Bo2g160910.1	C02	50,358,169-50,358,645	AT5G23440.1	FERREDOXIN/THIOREDOXIN REDUCTASE SUBUNIT A	Gsw	Bo2g160910.1:183:T	8.60×10-10	1.01933
Bo3g055100.1	C03	21,742,902-21,748,672	AT3G01540.4	DEAD box RNA helicase 1	Gsw	Bo3g055100.1:321:A	8.60×10-10	1.01933
Bo3g153100.1	C03	54,388,543-54,391,374	AT4G37930.1	Serine transhydroxymethyltransferase 1	Gsw	Bo3g153100.1:873:C	8.60×10-10	1.01933
Cab006952.2	A06	23,394,368-23,395,891	AT5G28500.1	Rubisco accumulation factor-like protein	Gsw	Cab006952.2:131:G	8.60×10-10	1.01933
Cab009987.1	A09	11,310,116-11,321,446	AT1G55860.1	Ubiquitin-protein ligase containing a HECT domain	Gsw	Cab009987.1:7005:G	8.60×10-10	1.01933
Cab014342.2	A09	44,537,257-44,539,228	AT1G07080.1	Thioredoxin superfamily protein	Gsw	Cab014342.2:531:G	8.60×10-10	1.01933
Cab014794.1	A02	16,450,960-16,448,711	AT1G80360.1	Pyridoxal phosphate (PLP)-dependent transferases superfamily protein	Gsw	Cab014794.1:699:C	8.60×10-10	2.03866
Cab018789.2	A07	20,619,359-20,617,997	AT1G73760.1	RING/U-box superfamily protein	Gsw	Cab018789.2:789:G	8.60×10-10	1.01933
Cab028253.1	A09	31,429,367-31,432,727	AT1G22730.1	MA3 domain-containing protein	Gsw	Cab028253.1:1902:G	8.60×10-10	2.03866
Bo1g098470.1	C01	29,080,929-29,084,634	AT1G61690.1	Phosphoinositide binding	Gsw	Bo1g098470.1:3159:T	9.44×10-10	0.733916
Bo4g075400.1	C04	16,100,459-16,104,322	AT2G27460.1	Sec23/sec24 transport family protein	Gsw	Bo4g075400.1:1734:A	9.65×10-10	0.513465
Bo2g160820.1	C02	50,319,162-50,326,165	AT5G23630.1	Phosphate deficiency response 2	Gsw	Bo2g160820.1:2535:A	1.51×10-9	0.521605
Cab030489.1	A06	6,939,168-6,943,747	AT1G17220.1	Translation initiation factor 2, small GTP-binding protein	Gsw	Cab030489.1:1020:T	5.89×10-9	0.863764
Bo4g045790.1	C04	10,629,078-10,631,270	AT2G32230.1	Proteinaceous RNase P 1	Gsw	Bo4g045790.1:651:A	1.32×10-8	0.558626
Cab007383.1	A10	17,748,869-17,752,230	AT5G08560.2	Transducin family protein / WD-40 repeat family protein	Gsw	Cab007383.1:948:G	1.48×10-8	-0.957171
Bo4g039280.1	C04	8,658,760-8,660,388	AT2G34810.1	FAD-binding Berberine family protein	Gsw	Bo4g039280.1:540:T	1.95×10-8	0.836394
Cab007315.1	A10	19,114,973-19,110,863	AT5G04810.1	Pentatricopeptide (PPR) repeat-containing protein	Gsw	Cab007315.1:2502:G	3.68×10-8	1.10021
Cab011257.1	A03	29,808,279-29,806,951	AT4G29480.1	Mitochondrial ATP synthase subunit G protein	Gsw	Cab011257.1:327:A	3.68×10-8	0.550103
Cab023204.1	A06	4,196,140-4,198,662	AT1G10940.1	Protein kinase superfamily protein	Gsw	Cab023204.1:736:G	5.20×10-8	-0.458085
Cab030355.1	A06	6,204,493-6,207,346	AT1G15500.1	TLC ATP/ADP transporter	Gsw	Cab030355.1:330:G	7.11×10-8	0.453181
Cab006320.1	A06	19,145,667-19,147,063	AT5G64180.1	Tropomyosin	Gsw	Cab006320.1:315:A	1.01×10-7	0.729644
Bo6rg120730.1	C06	38,126,144-38,131,433	AT1G76630.2	Tetratricopeptide repeat (TPR)-like superfamily protein	Gsw	Bo6rg120730.1:2718:C	1.03×10-7	0.77963
Bo9g104890.1	C09	33,938,986-33,940,311	AT5G52180.1	Transmembrane protein 161AB protein	Gsw	Bo9g104890.1:144:C	1.15×10-7	0.558457
Bo9g166080.1	C09	49,151,121-49,155,809	AT5G14210.1	Leucine-rich repeat protein kinase family protein	Gsw	Bo9g166080.1:2058:G	1.48×10-7	0.713672
Bo5g020730.1	C05	7,181,882-7,189,566	AT1G15290.1	Tetratricopeptide repeat (TPR)-like superfamily protein	Gsw	Bo5g020730.1:4068:G	2.15×10-7	-0.764588
Cab039336.1	A02	1,395,914-1,394,009	AT5G08180.2	Ribosomal protein L7Ae/L30e/S12e/Gadd45 family protein	Gsw	Cab039336.1:384:A	2.30×10-7	1.00929
Bo4g034640.1	C04	7,426,783-7,433,833	AT2G36390.1	Starch branching enzyme 2.1	Gsw	Bo4g034640.1:2211:G	2.60×10-7	0.652092
Bo1g025830.1	C01	9,345,178-9,346,766	AT4G21990.1	APS reductase 3	Gsw	Bo1g025830.1:623:T	2.63×10-7	-1.71302
Bo2g156080.1	C02	48,883,154-48,885,879	AT1G56070.1	Ribosomal protein S5/Elongation factor G/III/V family protein	Gsw	Bo2g156080.1:429:G	2.63×10-7	-1.71302
Bo3g040490.1	C03	16,656,548-16,657,435	AT2G27490.2	Dephospho-CoA kinase family	Gsw	Bo3g040490.1:328:G	2.63×10-7	-1.71302
Bo3g044920.1	C03	18,742,030-18,743,652	AT4G10790.1	UBX domain-containing protein	Gsw	Bo3g044920.1:857:G	2.63×10-7	-1.71302
Bo4g087160.1	C04	21,925,225-21,926,331	AT1G61730.1	DNA-binding storekeeper protein-related transcriptional regulator	Gsw	Bo4g087160.1:795:T	2.63×10-7	-1.71302
Bo6rg108830.1	C06	34,049,610-34,050,606	AT1G69410.1	Eukaryotic elongation factor 5A-3	Gsw	Bo6rg108830.1:405:T	2.63×10-7	-1.71302
Bo8g066000.1	C08	20,989,515-20,990,496	AT1G14320.1	Ribosomal protein L16p/L10e family protein	Gsw	Bo8g066000.1:321:A	2.63×10-7	-1.71302
Bo9g171660.1	C09	50,625,274-50,629,706	AT5G10940.2	Transducin family protein / WD-40 repeat family protein	Gsw	Bo9g171660.1:1414:G	2.63×10-7	-1.71302
Cab008408.1	A08	977,547-979,755	AT1G53850.2	20S proteasome alpha subunit E1	Gsw	Cab008408.1:513:G	2.63×10-7	-1.71302
Cab024973.1	A08	15,941,938-15,938,970	AT4G24550.1	Clathrin adaptor complexes medium subunit family protein	Gsw	Cab024973.1:915:G	2.63×10-7	-1.71302
Cab025582.1	A05	4,184,961-4,187,174	AT2G37860.3	Protein of unknown function (DUF3411)	Gsw	Cab025582.1:1098:T	2.63×10-7	-1.71302
Cab030563.1	A06	7,334,895-7,338,007	AT1G18150.3	Protein kinase superfamily protein	Gsw	Cab030563.1:1573:G	2.63×10-7	-1.71302
Cab036367.1	A02	2,883,114-2,889,246	AT5G15020.2	SIN3-like 2	Gsw	Cab036367.1:3798:T	2.63×10-7	-1.71302
Bo1g037130.1	C01	11,096,602-11,098,493	AT4G23730.1	Galactose mutarotase-like superfamily protein	Gsw	Bo1g037130.1:352:G	2.63×10-7	1.71302
Bo2g131650.1	C02	40,795,836-40,797,412	AT5G46860.1	Syntaxin/t-SNARE family protein	Gsw	Bo2g131650.1:693:T	2.63×10-7	1.71302
Bo2g163990.1	C02	51,188,221-51,191,814	AT5G62190.1	DEAD box RNA helicase (PRH75)	Gsw	Bo2g163990.1:591:C	2.63×10-7	1.71302
Bo3g058890.1	C03	22,645,650-22,646,520	AT3G05280.1	Integral membrane Yip1 family protein	Gsw	Bo3g058890.1:475:T	2.63×10-7	1.71302
Bo3g085490.1	C03	31,676,721-31,676,921	AT4G30370.1	RING/U-box superfamily protein	Gsw	Bo3g085490.1:155:C	2.63×10-7	0.856511
Bo3g088340.1	C03	32,363,161-32,365,453	AT2G14530.1	TRICHOME BIREFRINGENCE-LIKE 13	Gsw	Bo3g088340.1:998:C	2.63×10-7	1.71302
Bo3g096480.1	C03	34,860,692-34,862,065	AT4G05320.6	Polyubiquitin 10	Gsw	Bo3g096480.1:1369:T	2.63×10-7	0.856511
Bo3g103070.1	C03	36,786,312-36,787,522	AT5G63780.1	RING/FYVE/PHD zinc finger superfamily protein	Gsw	Bo3g103070.1:110:C	2.63×10-7	1.71302
Bo3g149010.1	C03	52,946,729-52,955,601	AT1G30400.2	Multidrug resistance-associated protein 1	Gsw	Bo3g149010.1:3804:A	2.63×10-7	0.856511
Bo3g184290.1	C03	63,821,541-63,823,657	AT1G53850.2	20S proteasome alpha subunit E1	Gsw	Bo3g184290.1:603:G	2.63×10-7	0.856511
Bo3g184660.1	C03	64,152,236-64,152,974	AT1G54290.1	Translation initiation factor SUI1 family protein	Gsw	Bo3g184660.1:328:A	2.63×10-7	1.71302
Bo4g025230.1	C04	4,212,315-4,213,801	AT2G40410.2	Staphylococcal nuclease homologue	Gsw	Bo4g025230.1:489:A	2.63×10-7	1.71302
Bo5g017460.1	C05	5,838,699-5,840,633	AT2G32560.1	F-box family protein	Gsw	Bo5g017460.1:918:C	2.63×10-7	1.71302
Bo5g027310.1	C05	9,493,584-9,496,761	AT1G74960.3	Fatty acid biosynthesis 1	Gsw	Bo5g027310.1:1248:C	2.63×10-7	1.71302
Bo5g035090.1	C05	11,627,402-11,629,795	AT1G22020.1	Serine hydroxymethyltransferase 6	Gsw	Bo5g035090.1:1359:T	2.63×10-7	1.71302
Bo5g127560.1	C05	39,636,790-39,640,940	AT3G14980.1	Acyl-CoA N-acyltransferase with RING/FYVE/PHD-type zinc finger protein	Gsw	Bo5g127560.1:2383:C	2.63×10-7	1.71302
Bo7g043580.1	C07	16,055,624-16,061,163	AT1G30450.2	Cation-chloride co-transporter 1	Gsw	Bo7g043580.1:2263:A	2.63×10-7	1.71302
Bo7g077900.1	C07	29,382,828-29,384,809	AT5G47750.1	D6 protein kinase like 2	Gsw	Bo7g077900.1:1408:A	2.63×10-7	1.71302
Bo7g120870.1	C07	48,354,208-48,355,539	AT4G38250.1	Transmembrane amino acid transporter family protein	Gsw	Bo7g120870.1:1043:G	2.63×10-7	0.856511
Bo8g092900.1	C08	31,772,921-31,775,848	AT3G58750.1	Citrate synthase 2	Gsw	Bo8g092900.1:1502:C	2.63×10-7	1.71302
Bo9g057170.1	C09	16,773,190-16,774,712	AT2G23840.1	HNH endonuclease	Gsw	Bo9g057170.1:538:T	2.63×10-7	1.71302
Bo9g077950.1	C09	23,667,059-23,667,681	AT4G04614.1	Hypothetical protein	Gsw	Bo9g077950.1:443:A	2.63×10-7	0.856511
Bo9g148410.1	C09	44,013,606-44,017,465	AT5G22480.1	ZPR1 zinc-finger domain protein	Gsw	Bo9g148410.1:1017:G	2.63×10-7	0.856511
Bo9g150160.1	C09	44,689,750-44,696,275	AT5G20960.2	Aldehyde oxidase 1	Gsw	Bo9g150160.1:3138:G	2.63×10-7	0.856511
Cab003495.1	A03	13,123,187-13,125,388	AT5G49945.1	Protein of unknown function (DUF1682)	Gsw	Cab003495.1:1119:G	2.63×10-7	1.71302
Cab004410.1	A03	18,032,348-18,034,078	AT3G12760.1	Defective in cullin neddylation protein	Gsw	Cab004410.1:321:G	2.63×10-7	1.71302
Cab007998.1	A10	15,824,113-15,822,644	AT5G15090.2	Voltage-dependent anion channel	Gsw	Cab007998.1:312:C	2.63×10-7	0.856511
Cab012173.3	A02	10,517,135-10,513,800	AT1G68000.1	Phosphatidylinositol synthase 1	Gsw	Cab012173.3:639:A	2.63×10-7	0.856511
Cab020065.1	A01	2,695,022-2,692,518	AT4G32720.2	La protein 1	Gsw	Cab020065.1:927:A	2.63×10-7	1.71302
Cab021119.1	A07	25,893,266-25,884,720	AT1G73960.1	TBP-associated factor 2	Gsw	Cab021119.1:3575:A	2.63×10-7	1.71302
Cab022613.1	A06	860,704-861,868	AT1G53030.1	Copper chaperone	Gsw	Cab022613.1:159:T	2.63×10-7	1.71302
Cab023733.1	A05	25,018,767-25,016,363	AT3G12550.2	XH/XS domain-containing protein	Gsw	Cab023733.1:1707:G	2.63×10-7	1.71302
Cab026187.1	A07	3,566,180-3,572,652	AT4G34450.1	Coatomer gamma-2 subunit, putative / gamma-2 coat protein, putative / gamma-2 COP, putative	Gsw	Cab026187.1:1618:C	2.63×10-7	0.856511
Cab033145.1	A08	10,045,217-10,049,141	AT4G15880.1	Cysteine proteinases superfamily protein	Gsw	Cab033145.1:1408:G	2.63×10-7	1.71302
Cab035306.1	A06	25,271,825-25,273,761	AT3G27310.1	PLANT UBX DOMAIN-CONTAINING PROTEIN 1	Gsw	Cab035306.1:405:A	2.63×10-7	1.71302
Cab037148.1	A01	23,335,967-23,337,967	AT3G23690.1	Basic helix-loop-helix (bHLH) DNA-binding superfamily protein	Gsw	Cab037148.1:735:G	2.63×10-7	1.71302
Cab040416.1	A07	457,662-453,910	AT2G20120.1	Protein of unknown function (DUF502)	Gsw	Cab040416.1:156:G	2.63×10-7	0.856511
Cab042841.1	A06	8,857,820-8,859,466	AT1G20650.1	Protein kinase superfamily protein	Gsw	Cab042841.1:678:T	2.63×10-7	0.856511
Cab045461.1	A07	2,983,751-2,985,583	AT2G17130.1	Isocitrate dehydrogenase subunit 2	Gsw	Cab045461.1:778:C	2.63×10-7	1.71302
Cab045481.1	A07	3,198,518-3,202,668	AT2G16940.1	Splicing factor, CC1-like	Gsw	Cab045481.1:967:G	2.63×10-7	0.856511
Bo7g075370.1	C07	28,232,796-28,233,780	AT5G46430.2	Ribosomal protein L32e	Gsw	Bo7g075370.1:60:A	2.63×10-7	1.71302
Cab008872.2	A07	12,978,986-12,981,452	AT1G20575.1	Nucleotide-diphospho-sugar transferases superfamily protein	Gsw	Cab008872.2:585:T	2.63×10-7	1.71302
Bo4g030260.1	C04	6,442,363-6,444,384	AT2G37710.1	Receptor lectin kinase	Gsw	Bo4g030260.1:981:G	2.63×10-7	-0.856511
Bo7g104700.1	C07	40,271,199-40,272,243	AT4G16720.1	Ribosomal protein L23/L15e family protein	Gsw	Bo7g104700.1:527:G	2.63×10-7	-0.856511
Bo8g071220.1	C08	23,584,184-23,587,298	AT1G21980.1	Phosphatidylinositol-4-phosphate 5-kinase 1	Gsw	Bo8g071220.1:1579:C	2.63×10-7	-1.71302
Cab031404.1	A02	9,710,139-9,711,868	AT1G66390.1	Myb domain protein 90	Gsw	Cab031404.1:469:G	2.63×10-7	-0.856511
BnaA02g03370D	A02	3,399,527-3,398,199	AT5G17050.1	UDP-glucosyl transferase 78D2	Gsw	BnaA02g03370D:346:A	2.72×10-7	0.408215
Cab022426.3	A08	4,505,195-4,511,259	AT1G45160.2	Protein kinase superfamily protein	Gsw	Cab022426.3:2994:A	2.97×10-7	-0.781909
Bo6rg079970.1	C06	24,158,160-24,168,127	AT1G79830.3	Golgin candidate 5	Gsw	Bo6rg079970.1:4350:A	3.72×10-7	0.996765
Bo7g012730.1	C07	4,242,741-4,243,794	AT2G17990.1	Calcium-dependent protein kinase 1 adaptor protein involved in vacuolar transport and lytic vacuole biogenesis.	Gsw	Bo7g012730.1:537:C	4.61×10-7	0.708128
Cab037715.2	A09	49,418-45,849	AT4G00110.1	UDP-D-glucuronate 4-epimerase 3	Gsw	Cab037715.2:353:T	5.64×10-7	0.641365
Cab010749.1	A03	33,068,758-33,067,455	AT2G18020.1	Ribosomal protein L2 family	Gsw	Cab010749.1:96:C	6.77×10-7	0.489445
Cab020341.1	A01	1,309,259-1,306,979	AT2G18020.1	Ribosomal protein L2 family	Gsw	Cab020341.1:96:C	6.77×10-7	0.489445
Cab022013.1	A02	31,105,079-31,101,354	AT5G28740.1	Tetratricopeptide repeat (TPR)-like superfamily protein	Gsw	Cab022013.1:654:T	6.97×10-7	-1.15203
Bo2g155720.1	C02	48,675,874-48,679,228	AT5G26820.1	Iron-regulated protein 3	Gsw	Bo2g155720.1:846:G	1.04×10-6	-1.17096
Bo9g183080.1	C09	53,996,697-53,997,227	AT5G03230.1	Protein of unknown function, DUF584	Gsw	Bo9g183080.1:184:A	1.10×10-6	0.48594
Bo4g027180.1	C04	5,586,277-5,588,284	AT2G38550.1	Transmembrane proteins 14C	Gsw	Bo4g027180.1:215:T	1.11×10-6	0.373079
Bo4g018560.1	C04	2,498,114-2,500,850	AT2G43070.1	SIGNAL PEPTIDE PEPTIDASE-LIKE 3	Gsw	Bo4g018560.1:34:T	1.18×10-6	1.11752
Cab007202.1	A10	19,709,599-19,707,858	AT5G20620.1	Ubiquitin 4	Gsw	Cab007202.1:594:T	1.21×10-6	-0.463371
Cab016436.1	A03	5,373,693-5,376,869	AT5G58520.1	Protein kinase superfamily protein	Gsw	Cab016436.1:1559:C	1.32×10-6	0.606866
Bo2g013780.1	C02	4,354,523-4,358,462	AT5G17530.3	Phosphoglucosamine mutase family protein	Gsw	Bo2g013780.1:1248:C	1.32×10-6	0.235574
Bo4g194540.1	C04	52,420,884-52,422,698	AT2G43680.3	IQ-domain 14	Gsw	Bo4g194540.1:1365:C	1.37×10-6	0.644999
Cab038235.2	A09	4,336,787-4,332,190	AT5G63040.1	Transmembrane protein	Gsw	Cab038235.2:957:G	1.40×10-6	0.667858
Bo7g117950.1	C07	47,249,532-47,250,047	AT4G36420.1	Ribosomal protein L12 family protein	Gsw	Bo7g117950.1:312:C	1.57×10-6	0.680274
Cab007526.2	A10	18,472,992-18,478,481	AT5G06530.1	ABC-2 type transporter family protein	Gsw	Cab007526.2:1780:T	1.63×10-6	-1.17074
Cab027509.1	A08	19,310,184-19,306,832	AT1G23870.1	Trehalose-phosphatase/synthase 9	Gsw	Cab027509.1:813:A	1.89×10-6	-1.11026
Bo5g126590.1	C05	38,986,999-38,988,861	AT3G15850.1	Fatty acid desaturase 5	Gsw	Bo5g126590.1:303:T	1.96×10-6	-0.718609
Cab039520.1	A02	486,857-481,556	AT5G03290.1	Isocitrate dehydrogenase V	Gsw	Cab039520.1:1617:G	2.01×10-6	0.4355
Cab020622.1	A07	28,405,317-28,398,856	AT1G80410.1	Tetratricopeptide repeat (TPR)-containing protein	Gsw	Cab020622.1:1821:A	2.01×10-6	1.11128
Cab032990.2	A07	10,317,698-10,314,682	AT1G28240.1	Protein of unknown function (DUF616)	Gsw	Cab032990.2:1593:G	2.19×10-6	0.340316
Cab037773.1	A09	14,829,740-14,828,057	AT5G46530.1	AWPM-19-like family protein	Gsw	Cab037773.1:369:A	2.63×10-6	1.10406
Bo6rg074920.1	C06	21,901,876-21,904,693	AT3G58570.1	P-loop containing nucleoside triphosphate hydrolases superfamily protein	Gsw	Bo6rg074920.1:1638:T	2.68×10-6	0.581767
Bo8g086950.1	C08	29,345,719-29,346,660	AT2G26110.1	Bromodomain protein (DUF761)	Gsw	Bo8g086950.1:334:C	2.93×10-6	0.701672
Cab039784.1	A03	6,030,589-6,030,948	AT5G56000.1	HEAT SHOCK PROTEIN 81.4	Gsw	Cab039784.1:123:C	3.39×10-6	0.688612
Bo9g150400.1	C09	44,849,140-44,851,833	AT5G20890.1	TCP-1/cpn60 chaperonin family protein	Gsw	Bo9g150400.1:588:C	3.52×10-6	-0.348629
BnaC03g56190D	C03	48,729,261-48,728,662	AT3G46940.1	DUTP-PYROPHOSPHATASE-LIKE 1	Gsw	BnaC03g56190D:135:T	3.55×10-6	0.68547
Cab039070.5	A08	17,694,847-17,697,766	AT1G56070.1	Ribosomal protein S5/Elongation factor G/III/V family protein	Gsw	Cab039070.5:1164:T	3.70×10-6	-0.559008
Cab033986.2	A05	5,604,468-5,601,976	AT2G35530.1	Basic region/leucine zipper transcription factor 16	Gsw	Cab033986.2:956:C	3.75×10-6	0.298768
Unigene	Chr	Position	Gene ID	Annotation	Traits	Mark	P-value	Allelic effects ( mmol (H2O) m-2s-1)
Bo6rg112840.1	C06	35,473,460-35,474,891	AT1G71260.1	WHIRLY 2	E	Bo6rg112840.1:53:G	1.21×10-6	-0.484315
Abbreviation: Stomatal conductance to water vapour, Gsw; Transpiration rate, E.
