# Supplementary material for: A Brassica napus Reductase Gene Dissected by Associative Transcriptomics Enhances Plant Adaption to Freezing Stress
Source: Front Plant Sci. 2020 Jun 26;11:971. doi: 10.3389/fpls.2020.00971 (PMC7333310; doi:10.3389/fpls.2020.00971)
Supplement: Supplementary file 7 [file Table_7.xlsx]

## Sheet: 7
Supplementary Table S7. GEMs markers detected by association study on photosynthesis-related traits in rapeseed
Unigene	Chr	Position	Gene ID	Annotation	Traits	P value
Bo8g065320.1	C08	20,643,825-20,644,849			An	1.78×10-6
Cab044907.1	A01	10,439,887-10,438,161	AT4G27880.1	Protein with RING-U-box and TRAF-like domains	An	5.07×10-6
Cab002823.1	A03	9,516,653-9,517,141	AT2G37190.1	Ribosomal protein L11 family protein	An	5.56×10-6
Cab009251.1	A02	25,796,891-25,798,371	AT2G32940.1	Argonaute family protein	An	6.74×10-6
Bo2g007540.1	C02	1,509,634-1,516,508	AT5G07210.1	Response regulator 21	An	1.71×10-5
BnaC03g43680D	C03	30,674,434-30,672,926			Gsw	1.66×10-9
Bo7g064480.1	C07	24,248,200-24,248,866	AT5G66800.1	Membrane-associated kinase regulator-like protein	Gsw	3.55×10-8
Bo7g104640.1	C07	40,244,031-40,246,528	AT4G16650.1	O-fucosyltransferase family protein	Gsw	1.11×10-7
Cab004695.1	A03	19,738,506-19,740,077	AT3G15310.1	Transposable element gene	Gsw	5.55×10-7
Bo3g021190.1	C03	7,078,316-7,079,426	AT5G56170.1	LORELEI-LIKE-GPI-ANCHORED PROTEIN 1	Gsw	1.95×10-6
Bo4g026050.1	C04	4,797,958-4,799,530	AT2G39660.1	Botrytis-induced kinase1	Gsw	4.81×10-6
Bo6rg118070.1	C06	36,744,705-36,746,520	AT1G73760.1	RING/U-box superfamily protein	Gsw	5.19×10-6
Bo7g062290.1	C07	23,287,929-23,290,912	AT3G58610.3	Ketol-aICO2d reductoisomerase	Gsw	5.95×10-6
Cab001099.1	A03	20,968,325-20,969,860	AT3G23250.1	Myb domain protein 15	Gsw	8.95×10-6
Bo1g007010.1	C01	2,283,934-2,284,998	AT4G34710.1	Arginine decarboxylase (ADC)	Gsw	1.10×10-5
Bo7g077820.1	C07	29,341,889-29,344,742	AT5G47670.1	Nuclear factor Y, subunit B6	Ci	2.02×10-7
Cab014962.1	A09	28,968,539-28,955,878	AT1G28010.1	P-glycoprotein 14	Ci	1.03×10-6
Cab007887.1	A10	16,318,061-16,316,241	AT5G13310.1	Hypothetical protein	Ci	1.03×10-6
Cab001835.1	A03	25,215,868-25,217,863	AT4G18070.4	Suppressor	Ci	1.30×10-6
Cab007836.1	A10	16,586,536-16,581,879	AT5G12430.1	Heat shock protein DnaJ with tetratricopeptide repeat	Ci	1.43×10-6
Cab023475.1	A05	7,605,091-7,604,139			Ci	1.70×10-6
Cab040847.1	A05	10,338,925-10,331,246			Ci	1.84×10-6
Bo4g188270.1	C04	50,573,019-50,573,962			Ci	2.00×10-6
Cab009387.1	A02	26,713,191-26,714,505			Ci	2.22×10-6
Cab046572.1	A01	30,469,999-30,466,849	AT3G11040.1	Glycosyl hydrolase family 85	Ci	2.84×10-6
BnaA03g50820D	A03	32,175,289-32,174,425	AT1G06550.1	ATP-dependent caseinolytic (Clp) protease-crotonase family protein	Ci	5.33×10-6
Cab007903.1	A10	16,244,877-16,240,103	AT5G13560.1	Structural maintenance of chromosomes protein	Ci	5.50×10-6
Bo9g058700.1	C09	17,157,149-17,158,108			Ci	6.22×10-6
BnaC04g06380D	C04	22,955,071-22,954,679			Ci	6.26×10-6
Bo8g108600.1	C08	38,760,283-38,761,468	AT1G11890.1	Synaptobrevin family protein	Ci	6.48×10-6
Bo7g005520.1	C07	1,577,868-1,579,136			Ci	6.91×10-6
Cab042223.1	A06	28,403,797-28,402,287			Ci	7.23×10-6
Bo8g102450.1	C08	36,107,640-36,108,146	AT1G05180.1	AUXIN RESISTANT 1	Ci	1.18×10-5
BnaA10g19790D	A10	16,235,581-16,232,750	AT5G13570.1	Decapping 2	Ci	1.21×10-5
BnaC03g35090D	C03	23,297,168-23,292,667			Ci	1.25×10-5
Cab026133.1	A04	16,081,367-16,082,496	AT2G29300.1	NAD(P)-binding Rossmann-fold superfamily protein	E	6.33×10-9
Cab015692.1	A03	1,706,470-1,713,055	AT3G15880.4	WUS-interacting protein 2	E	1.86×10-7
Bo2g051200.1	C02	14,623,417-14,626,626	AT1G65260.1	Plastid transcriptionally active 4	E	4.26×10-7
Cab008128.1	A10	15,216,733-15,214,989	AT5G16710.1	Dehydroascorbate reductase 1	E	4.56×10-7
Cab008616.1	A01	26,607,088-26,610,505	AT3G18640.1	Zinc finger C-x8-C-x5-C-x3-H type family protein	E	5.15×10-7
Bo5g155140.1	C05	46,712,408-46,713,129	AT3G01440.1	PHOTOSYNTHETIC NDH SUBCOMPLEX L 3	E	6.27×10-7
Cab002312.2	A03	28,403,159-28,404,741	AT4G25840.1	Glycerol-3-phosphatase 1	E	8.31×10-7
Cab046490.1	A05	5,326,685-5,329,974	AT2G36080.1	AP2-B3-like transcriptional factor family protein	E	8.57×10-7
Cab007548.3	A10	18,611,466-18,613,997	AT5G06260.1	TLD-domain containing nucleolar protein	E	8.92×10-7
Bo3g001520.1	C03	229,705-231,688	AT5G01260.2	Carbohydrate-binding-like fold	E	9.01×10-7
Bo3g036550.1	C03	14,518,081-14,522,471	AT2G43360.1	Radical SAM superfamily protein	E	1.03×10-6
BnaC09g21650D	C09	22,884,144-22,883,677	AT5G23590.2	DNAJ heat shock N-terminal domain-containing protein	E	1.08×10-6
Bo3g001490.1	C03	216,561-217,875	AT5G01340.1	Mitochondrial substrate carrier family protein	E	1.15×10-6
Bo7g009440.1	C07	2,591,986-2,592,288			E	1.21×10-6
Cab046158.1	A05	28,649,587-28,650,700	AT3G01435.1	Expressed protein	E	1.22×10-6
Bo9g176460.1	C09	52,492,452-52,494,689	AT5G06260.1	TLD-domain containing nucleolar protein	E	1.32×10-6
Bo8g100190.1	C08	34,690,267-34,693,456	AT2G23980.1	Cyclic nucleotide-gated channel 6	E	1.34×10-6
Cab031463.1	A05	21,205,553-21,200,614	AT3G43960.1	Cysteine proteinases superfamily protein	E	1.45×10-6
Bo9g091130.1	C09	28,096,102-28,096,815	AT3G12630.1	SAP5, STRESS ASSOCIATED PROTEIN 5	E	1.51×10-6
Bo4g158750.1	C04	43,188,248-43,188,523			E	1.51×10-6
Bo5g153930.1	C05	46,577,942-46,579,846	AT3G01840.1	Protein kinase superfamily protein	E	1.54×10-6
Cab008074.1	A10	15,461,546-15,460,548	AT5G16080.1	Carboxyesterase 17	E	1.56×10-6
Cab020573.1	A01	105,326-101,322	AT4G38950.2	ATP binding microtubule motor family protein	E	1.94×10-6
Cab015544.1	A03	1,070,720-1,073,255	AT5G05820.1	Nucleotide-sugar transporter family protein	E	1.99×10-6
Cab001773.1	A03	24,794,115-24,797,435	AT4G10990.1	Transposable element gene	E	2.00×10-6
Bo3g106960.1	C03	37,566,234-37,566,931	AT3G12630.1	SAP5, STRESS ASSOCIATED PROTEIN 5	E	2.00×10-6
Cab046575.1	A06	25,779,111-25,778,926			E	2.33×10-6
Cab047143.1	A02	30,065,434-30,064,179	AT5G58420.1	Ribosomal protein S4 (RPS4A) family protein	E	2.51×10-6
Cab046161.1	A05	28,670,960-28,671,856	AT3G01360.2	Family of unknown function (DUF716)	E	2.56×10-6
Bo2g052650.1	C02	15,020,365-15,021,262	AT1G65980.1	Thioredoxin-dependent peroxidase 1	E	2.91×10-6
Bo5g078750.1	C05	25,652,498-25,653,136	AT4G08280.2	Thioredoxin superfamily protein	E	2.97×10-6
Bo5g078690.1	C05	25,575,795-25,581,866	AT1G50360.1	P-loop containing nucleoside triphosphate hydrolases superfamily protein	E	3.14×10-6
Cab027999.1	A09	29,854,277-29,854,642			E	3.45×10-6
Bo2g018600.1	C02	5,500,711-5,502,299	AT5G20060.3	Alpha-beta-Hydrolases superfamily protein	E	3.49×10-6
BnaC04g02850D	C04	2,571,496-2,572,858	AT3G09980.1	Family of unknown function (DUF662)	E	3.65×10-6
BnaA10g08980D	A10	9,436,553-9,434,883	AT2G34470.2	Urease accessory protein G	E	3.84×10-6
Bo2g096070.1	C02	27,276,994-27,277,353			E	3.90×10-6
BnaA05g33910D	A05	28,670,628-28,666,249	AT3G01370.1	CRM family member 2	E	4.13×10-6
Bo6rg092800.1	C06	28,571,297-28,571,776	AT5G16250.1	Transmembrane protein	E	4.27×10-6
Cab038866.1	A02	24,026,418-24,026,966			E	4.35×10-6
Bo8g062530.1	C08	20,158,760-20,159,308	AT1G12080.2	Vacuolar calcium-binding protein-like protein	E	4.85×10-6
Bo4g023900.1	C04	3,426,277-3,426,868	AT2G44620.1	Mitochondrial acyl carrier protein 1	E	4.86×10-6
BnaA07g21190D	A07	19,893,333-19,892,227			E	5.04×10-6
Cab022685.1	A06	1,287,704-1,289,793	AT1G51950.1	Indole-3-acetic aICO2d induICO2ble 18	E	5.10×10-6
Cab005280.2	A09	18,572,185-18,574,618	AT4G11680.1	Zinc finger, C3HC4 type (RING finger) family protein	E	5.16×10-6
Cab030420.1	A06	6,611,110-6,611,948	AT1G07950.1	Surfeit locus protein 5 subunit 22 of Mediator complex	E	5.23×10-6
Cab015522.3	A03	972,865-978,799	AT5G05170.1	Cellulose synthase family protein	E	5.67×10-6
BnaC04g38810D	C04	43,786,844-43,786,680	AT3G01840.1	Protein kinase superfamily protein	E	5.99×10-6
Bo5g155120.1	C05	46,700,857-46,702,082	AT3G01470.1	CONSERVED PEPTIDE UPSTREAM OPEN READING FRAME 33	E	6.06×10-6
Bo2g023250.1	C02	5,927,131-5,928,604	AT5G20900.1	Jasmonate-zim-domain protein 12	E	6.38×10-6
Bo2g106390.1	C02	31,524,280-31,525,518	AT4G22758.1	PPR containing protein	E	6.63×10-6
Bo4g034760.1	C04	7,469,924-7,473,357	AT2G36360.2	Galactose oxidase-kelch repeat superfamily protein	E	6.88×10-6
Cab046157.1	A05	28,648,645-28,649,494	AT3G01440.1	PHOTOSYNTHETIC NDH SUBCOMPLEX L 3	E	6.92×10-6
Bo1g017710.1	C01	6,179,570-6,184,434	AT4G17620.1	GlyICO2ne-rich protein	E	6.98×10-6
Bo5g023740.1	C05	8,424,934-8,426,677	AT3G01440.1	PHOTOSYNTHETIC NDH SUBCOMPLEX L 3	E	7.07×10-6
Cab019626.1	A04	376,902-374,587	AT3G62600.1	DNAJ heat shock family protein	E	7.13×10-6
Cab026957.1	A02	28,952,135-28,947,666	AT3G26700.1	Protein kinase superfamily protein	E	7.38×10-6
Cab024392.1	A01	8,868,166-8,868,766	AT5G66450.2	Phosphatidic aICO2d phosphatase (PAP2) family protein	E	8.03×10-6
Cab042787.1	A06	8,515,231-8,516,981	AT1G19990.1	Nucleolin	E	8.24×10-6
Bo9g058710.1	C09	17,160,216-17,163,692	AT5G42870.2	Phosphatidic aICO2d phosphohydrolase 2	E	8.28×10-6
Cab007575.1	A10	18,728,631-18,730,462	AT5G05900.1	UDP-Glycosyltransferase superfamily protein	E	8.49×10-6
Cab019012.1	A07	19,314,768-19,312,649	AT1G79450.1	ALA-interacting subunit 5	E	9.09×10-6
Cab045257.1	A09	23,545,564-23,548,145	AT4G09760.1	Protein kinase superfamily protein	E	9.27×10-6
Cab020470.1	A01	579,558-579,196			E	9.56×10-6
Cab008240.1	A10	14,686,527-14,682,429	AT5G18190.1	Protein kinase family protein	E	9.58×10-6
Bo2g100710.1	C02	29,078,608-29,079,160			E	9.61×10-6
Bo4g151450.1	C04	41,436,125-41,437,862			E	1.07×10-5
Bo4g139790.1	C04	37,323,613-37,325,898	AT5G40210.1	Nodulin MtN21 /EamA-like transporter family protein	E	1.07×10-5
Cab027045.1	A06	25,778,926-25,779,111			E	1.08×10-5
Bo5g155110.1	C05	46,685,312-46,687,345	AT3G01480.1	Cyclophilin 38	E	1.10×10-5
BnaA03g53280D	A03	32,777,005-32,778,601			E	1.11×10-5
Cab035399.1	A06	25,778,926-25,779,111			E	1.25×10-5
Bo4g032350.1	C04	7,240,479-7,242,341	AT2G36680.1	Modifier of rudimentary (Mod(r)) protein	E	1.26×10-5
Cab036249.1	A02	2,288,437-2,290,402			E	1.26×10-5
Cab015811.2	A03	2,262,585-2,266,926	AT5G11850.1	Protein kinase superfamily protein	E	1.29×10-5
Cab031363.1	A02	9,329,046-9,333,520	AT1G65430.1	IBR domain-containing protein	E	1.30×10-5
BnaC04g08650D	C04	7,243,981-7,246,157	AT4G30440.1	UDP-D-glucuronate 4-epimerase 1	E	1.31×10-5
Cab018602.1	A07	21,638,756-21,635,085	AT2G14080.1	Disease resistance protein (TIR-NBS-LRR class) family	E	1.34×10-5
BnaC02g18250D	C02	17,360,597-17,359,551			E	1.34×10-5
Bo2g137040.1	C02	43,865,043-43,866,612	AT2G03590.1	Ureide permease 1	E	1.34×10-5
Bo9g184660.1	C09	54,357,524-54,359,945	AT5G02320.2	Myb domain protein 3r-5	E	1.36×10-5
Cab019025.1	A07	19,237,746-19,235,595	AT1G79720.1	Eukaryotic aspartyl protease family protein	E	1.37×10-5
Cab003100.2	A03	11,045,624-11,046,805	AT2G41760.1	GLN-SPECIFIC AMINO-TERMINAL (NT)-AMIDASE, NTAQ1	E	1.38×10-5
Bo2g004150.1	C02	704,779-707,106	AT5G03610.1	GDSL-like Lipase-Acylhydrolase superfamily protein	E	1.39×10-5
Bo3g005050.1	C03	1,926,000-1,928,318	AT5G08570.1	Pyruvate kinase family protein	E	1.42×10-5
Bo9g172040.1	C09	50,817,586-50,819,302	AT5G65440.9	Transmembrane protein	E	1.43×10-5
BnaC09g21690D	C09	22,908,323-22,904,991	AT2G40550.1	E2F target gene 1	E	1.43×10-5
Cab028290.1	A09	31,718,398-31,718,780			E	1.43×10-5
Bo4g039610.1	C04	8,931,866-8,933,072			E	1.45×10-5
Cab008276.1	A10	14,440,289-14,439,057	AT5G18660.1	NAD(P)-binding Rossmann-fold superfamily protein	E	1.45×10-5
Bo2g095300.1	C02	26,699,840-26,700,717			E	1.45×10-5
Bo7g109750.1	C07	43,477,686-43,479,181	AT4G24780.2	Pectin lyase-like superfamily protein	E	1.47×10-5
BnaC09g36050D	C09	43,757,548-43,757,766			E	1.48×10-5
Bo4g124210.1	C04	32,215,712-32,220,135	AT3G52640.1	Zn-dependent exopeptidases superfamily protein	E	1.48×10-5
Bo5g070620.1	C05	22,308,298-22,313,497			E	1.48×10-5
Bo2g018620.1	C02	5,505,996-5,506,641	AT5G20090.2	Uncharacterised protein family (UPF0041)	E	1.49×10-5
Cab030313.1	A06	6,007,332-6,009,020	AT1G15030.1	Protein of unknown function (DUF789)	E	1.55×10-5
BnaC06g18020D	C06	23,430,987-23,434,414			E	1.55×10-5
Cab005277.1	A09	18,557,139-18,559,432	AT4G11690.1	Pentatricopeptide repeat (PPR-like) superfamily protein	E	1.60×10-5
Bo4g154050.1	C04	42,011,678-42,012,782			E	1.61×10-5
Bo2g095570.1	C02	26,912,850-26,914,165			E	1.66×10-5
Bo9g028300.1	C09	9,304,232-9,305,756	AT2G20710.1	Tetratricopeptide repeat (TPR)-like superfamily protein	E	1.66×10-5
BnaC06g25080D	C06	29,509,381-29,511,943			E	1.68×10-5
BnaC07g31190D	C07	38,545,382-38,544,355	AT2G40550.1	E2F target gene 1	E	1.68×10-5
BnaC09g37150D	C09	44,987,850-44,986,184			E	1.72×10-5
BnaC04g38800D	C04	43,786,844-43,786,680	AT3G01830.1	CalICO2um-binding EF-hand family protein	E	1.80×10-5
Cab017144.1	A10	12,787,865-12,786,374	AT5G22950.1	SNF7 family protein	E	1.80×10-5
Bo2g104870.1	C02	30,783,293-30,785,931	AT4G12570.1	Ubiquitin protein ligase 5	E	1.82×10-5
Cab007329.2	A10	19,019,532-19,016,422	AT5G04920.1	EAP30-Vps36 family protein	E	1.84×10-5
Cab028925.1	A06	10,062,571-10,060,743	AT3G49250.1	Defective in meristem silenICO2ng 3	E	1.84×10-5
Abbreviation: Net photosynthesis rate, An; Stomatal conductance to water vapour, Gsw; Internal CO2 concentration, Ci; Transpiration rate, E.
