# Supplementary material for: A Brassica napus Reductase Gene Dissected by Associative Transcriptomics Enhances Plant Adaption to Freezing Stress
Source: Front Plant Sci. 2020 Jun 26;11:971. doi: 10.3389/fpls.2020.00971 (PMC7333310; doi:10.3389/fpls.2020.00971)
Supplement: Supplementary file 8 [file Table_8.xlsx]

## Sheet: 8
Supplementary Table S8. Candidate genes markers detected by association study on photosynthesis-related traits in rapeseed
Unigene	Gene ID	Chr	Position	AGI	Annotation	Traits	Type	Mark	P-value
BnaA01g27880D	BnaA01g27880D	A01	27,078,238-27,077,369	AT3G17668.1	DnaJ/Hsp40 cysteine-rich domain superfamily protein	Gsw	SNP	BnaA01g27880D:159:G	6.30×10-10
Cab011968.1	BnaA02g15140D	A02	12,171,421-12,170,511	AT1G70760.1	inorganic carbon transport protein-related	Gsw	SNP	Cab011968.1:53:C	8.60×10-10
Cab031404.1	BnaA02g35530D	A02	9,710,139-9,711,868	AT1G66390.1	myb domain protein 90	Gsw	SNP	Cab031404.1:469:G	2.63×10-7
Cab039520.1	BnaA02g19240D	A02	486,857-481,556	AT5G03290.1	isocitrate dehydrogenase V	Gsw	SNP	Cab039520.1:1617:G	2.01×10-6
Cab001099.1	BnaA03g37010D	A03	20,968,325-20,969,860	AT3G23250.1	myb domain protein 15	Gsw	GEM	Cab001099.1	8.95×10-6
Cab039784.1	BnaA03g11110D	A03	6,030,589-6,030,948	AT5G56000.1	HEAT SHOCK PROTEIN 81.4	Gsw	SNP	Cab039784.1:123:C	3.39×10-6
Cab026133.1	BnaA04g17990D	A04	16,081,367-16,082,496	AT2G29300.1	NAD(P)-binding Rossmann-fold superfamily protein	E	GEM	Cab026133.1	6.33×10-9
Cab033986.2	BnaA05g08520D	A05	5,604,468-5,601,976	AT2G35530.1	basic region/leucine zipper transcription factor 16	Gsw	SNP	Cab033986.2:956:C	3.75×10-6
Cab022685.1	BnaA06g02010D	A06	1,287,704-1,289,793	AT1G51950.1	indole-3-acetic acid inducible 18	E	GEM	Cab022685.1	5.10×10-6
Cab045461.1	BnaA07g03150D	A07	2,983,751-2,985,583	AT2G17130.1	isocitrate dehydrogenase subunit 2	Gsw	SNP	Cab045461.1:778:C	2.63×10-7
Cab005277.1	BnaA09g21470D	A09	18,557,139-18,559,432	AT4G11690.1	Pentatricopeptide repeat (PPR-like) superfamily protein	E	GEM	Cab005277.1	1.60×10-5
Cab007315.1	BnaA10g25510D	A10	19,114,973-19,110,863	AT5G04810.1	pentatricopeptide (PPR) repeat-containing protein	Gsw	SNP	Cab007315.1:2502:G	3.68×10-8
Cab007526.2	BnaA10g24440D	A10	18,472,992-18,478,481	AT5G06530.1	ABC-2 type transporter family protein	Gsw	SNP	Cab007526.2:1780:T	1.63×10-6
Cab008128.1	BnaA10g17770D	A10	15,216,733-15,214,989	AT5G16710.1	dehydroascorbate reductase 1	E	GEM	Cab008128.1	4.56×10-7
Cab008276.1	BnaA10g16320D	A10	14,440,289-14,439,057	AT5G18660.1	NAD(P)-binding Rossmann-fold superfamily protein	E	GEM	Cab008276.1	1.45×10-5
Bo3g153100.1	BnaC03g61150D	C03	54,388,543-54,391,374	AT4G37930.1	serine transhydroxymethyltransferase 1	Gsw	SNP	Bo3g153100.1:873:C	8.60×10-10
Bo4g030260.1	BnaC04g07660D	C04	6,442,363-6,444,384	AT2G37710.1	receptor lectin kinase	Gsw	SNP	Bo4g030260.1:981:G	2.63×10-7
Bo5g017460.1	BnaC05g09840D	C05	5,838,699-5,840,633	AT2G32560.1	F-box family protein	Gsw	SNP	Bo5g017460.1:918:C	2.63×10-7
Bo5g035090.1	BnaC05g17330D	C05	11,627,402-11,629,795	AT1G22020.1	serine hydroxymethyltransferase 6	Gsw	SNP	Bo5g035090.1:1359:T	2.63×10-7
Bo5g155110.1	BnaC05g48850D	C05	46,685,312-46,687,345	AT3G01480.1	cyclophilin 38	E	GEM	Bo5g155110.1	1.10×10-5
Bo8g092900.1	BnaC08g29490D	C08	31,772,921-31,775,848	AT3G58750.1	citrate synthase 2	Gsw	SNP	Bo8g092900.1:1502:C	2.63×10-7
Cab022014.2	BnaA02g31000D	A02	31,099,588-31,097,458	AT5G28770.2	bZIP transcription factor family protein	Gsw	SNP	Cab022014.2:287:C	9.40×10-7
		A02	31,099,588-31,097,458	AT5G28770.2	bZIP transcription factor family protein	Gs		Cab022014.2:91:A	9.40×10-7
Abbreviation: Net photosynthesis rate, An; Stomatal conductance to water vapour, Gsw; Internal CO2 concentration, Ci; Transpiration rate, E.
